# Supplementary material for: Solvent Effect in Imidazole-Based Poly(Ionic liquid) Membranes: Energy Storage and Sensing
Source: Polymers (Basel). 2021 Oct 9;13(20):3466. doi: 10.3390/polym13203466 (PMC8537087; doi:10.3390/polym13203466)
Supplement: Supplementary file 1 [file polymers-13-03466-s001.zip]

Archive with 1 entries (1 files):
- polymers-1406368-supplementary.pdf
